# Supplementary material for: Camu-Camu Reduces Obesity and Improves Diabetic Profiles of Obese and Diabetic Mice: A Dose-Ranging Study
Source: Metabolites. 2022 Mar 29;12(4):301. doi: 10.3390/metabo12040301 (PMC9025096; doi:10.3390/metabo12040301)
Supplement: Supplementary file 1 [file metabolites-12-00301-s001.zip]

Archive with 1 entries (1 files):
- metabolites-1611542-supplementary.pdf
